# Supplementary material for: Effects of grazing on the allocation of mass of soil aggregates and aggregate-associated organic carbon in an alpine meadow
Source: PLoS One. 2020 Jun 11;15(6):e0234477. doi: 10.1371/journal.pone.0234477 (PMC7289350; doi:10.1371/journal.pone.0234477)
Supplement: S1 File — (XLSX) [file pone.0234477.s001.xlsx]

## Sheet: data of aggregate
Grazing	MWD%	MWD	>2 mm（m%）	2–1mm（m%）	1–0.5mm（m%）	0.5-0.2mm（m%）	0.2-0.1mm（m%）	0.1-0.05mm（m%）	<0.05mm	Grazing	MWD%	MWD	>2 mm（m%）	2–1mm（m%）	1–0.5mm（m%）	0.5-0.2mm（m%）	0.2-0.1mm（m%）	0.1-0.05mm（m%）	<0.05mm	Grazing	MWD%	MWD	>2 mm（m%）	2–1mm（m%）	1–0.5mm（m%）	0.5-0.2mm（m%）	0.2-0.1mm（m%）	0.1-0.05mm（m%）	<0.05mm	Grazing	MWD%	MWD	>2 mm（m%）	2–1mm（m%）	1–0.5mm（m%）	0.5-0.2mm（m%）	0.2-0.1mm（m%）	0.1-0.05mm（m%）	<0.05mm
CK1	108.74	1.08	42.16	11.01	5.91	3.69	6.74	8.16	22.33	LG1	134.943	1.35	52.15	15.62	5.71	4.84	3.91	4.11	13.66	MG1	87.8985	0.88	31.66	9.71	6.71	6.41	8.15	11.62	25.74	HG1	67.6912	0.68	23.11	7.19	6.72	7.36	8.43	12.52	34.67
CK2	106.99	1.07	41.62	10.47	6.13	3.59	6.76	7.82	23.61	LG2	130.489	1.3	50.85	14.47	5.53	4.26	4.74	4.62	15.53	MG2	80.5733	0.81	28.22	9.14	7.32	5.53	8.42	14.01	27.36	HG2	64.5053	0.65	22.14	6.15	7.88	5.58	8.46	12.47	37.32
CK3	113.575	1.14	44.53	11.26	5.66	3.72	6.52	7.85	20.46	LG3	135.152	1.35	53.14	15.32	4.03	4.53	3.79	4.72	14.47	MG3	88.2827	0.88	31.55	10.08	7.42	5.16	7.18	12.99	25.62	HG3	67.1537	0.67	23.24	6.81	6.79	6.4	8.53	12.82	35.41
CK4	103.042	1.03	40.35	9.36	6.3	3.67	6.82	8.64	24.86	LG4	130.325	1.3	50.48	14.67	6.01	4.22	4.22	4.64	15.76	MG4	81.5165	0.82	28.46	9.61	7.17	5.46	8.36	12.31	28.63	HG4	62.8698	0.63	21.68	6.07	7.15	5.18	8.55	13.25	38.12
CK5	111.287	1.11	43.27	11.12	6.03	3.85	7.32	7.78	20.63	LG5	134.638	1.35	52.08	15.73	5.33	4.56	4.3	3.89	14.11	MG5	89.0365	0.89	32.16	10.32	6.34	5.2	6.92	12.94	26.12	HG5	66.4258	0.66	22.62	7.24	6.38	6.77	9.14	12.08	35.77
CK6	100.712	1.01	38.15	10.82	5.9	3.82	6.63	11.16	23.52	LG6	128.358	1.28	49.63	13.68	7.84	3.61	4.5	4.82	15.92	MG6	79.629	0.79	28.67	8.07	7.42	4.36	8.08	15.92	27.48	HG6	61.7665	0.62	21.46	5.93	5.97	6.36	8.64	13.22	38.42
CK7	110.556	1.11	43.15	11.26	5.64	3.63	4.21	8.63	23.48	LG7	135.628	1.36	52.68	15.52	5.61	4.43	3.87	4.04	13.85	MG7	88.5585	0.89	32.21	9.86	6.82	3.83	8.7	12.47	26.11	HG7	66.075	0.66	22.61	6.7	6.7	7.53	9.32	11.36	35.78
CK8	109.673	1.1	42.15	10.47	7.73	4.22	9.27	6.98	19.18	LG8	131.323	1.31	51.09	14.51	6.25	3.72	4.32	4.75	15.36	MG8	85.0247	0.85	29.97	9.52	7.72	6.92	6.84	11.82	27.21	HG8	62.794	0.63	21.53	6.25	7.52	4.63	7.39	13.46	39.22
CK9	110.415	1.1	43.36	11.73	4.03	3.14	5.06	8.05	24.63	LG9	135.874	1.36	53.14	15.22	5.63	3.42	4.24	4.99	13.36	MG9	88.522	0.88	31.68	10.16	6.94	6.26	6.48	11.84	26.64	HG9	66.7135	0.67	22.66	7.35	6.85	6.26	7.84	12.76	36.28
CK10	108.253	1.08	41.15	10.96	7.12	5.02	8.87	8.26	18.62	LG10	127.454	1.27	48.94	14.92	5.37	4.81	4.72	4.88	16.36	MG10	84.5893	0.85	30.25	9.49	7.16	4.88	7.15	13.54	27.53	HG10	64.4077	0.64	21.77	6.6	7.65	6.86	7.03	10.45	39.64
CK11	110.315	1.1	43.47	11.03	5.07	3.12	4.74	8.21	24.36	LG11	135.656	1.36	52.26	16.02	6.02	3.83	3.97	4.16	13.74	MG11	88.705	0.89	32.17	9.83	6.16	6.72	7.52	11.6	26	HG11	65.7075	0.66	22.67	6.58	7.15	5.86	7.66	13.66	36.42
CK12	107.186	1.07	41.55	10.37	6.63	3.02	9.15	7.95	21.33	LG12	130.628	1.3	50.46	15.03	5.76	4.25	4.27	4.18	16.05	MG12	83.105	0.83	29.36	9.23	7.85	5.33	7.77	12.2	28.26	HG12	62.4303	0.63	21.97	5.83	6.38	4.98	7.83	14.35	38.66
CK13	108.737	1.09	42.37	11.83	4.21	3.24	4.8	8.03	25.52	LG13	135.81	1.36	52.42	15.66	6.36	4.41	3.88	3.05	14.22	MG13	87.8167	0.88	31.61	9.88	6.93	5.21	7.26	13.78	25.33	HG13	66.403	0.66	23.06	6.26	7.43	6.51	7.52	13.67	35.55
CK14	107.026	1.07	41.93	9.86	5.36	5.25	9.66	7.42	20.52	LG14	133.074	1.33	51.61	15.11	5.78	4.42	4.13	4.27	14.68	MG14	81.0407	0.81	28.84	8.58	8.32	3.53	7.84	15.34	27.55	HG14	64.8535	0.65	22.15	6.56	7.35	5.96	8.16	12.91	36.91
CK15	109.933	1.09	42.13	11.82	7.01	2.11	5.24	7.37	24.32	LG15	135.957	1.36	53.01	15.62	5.22	3.8	3.68	4.86	13.81	MG15	85.7433	0.86	30.62	9.64	7.26	5.2	7.69	12.7	26.89	HG15	66.977	0.67	23.21	6.85	6.92	5.72	8.32	12.35	36.63
CK16	107.033	1.07	41.64	10.74	5.03	4.1	8.18	9.01	21.3	LG16	132.84	1.33	51.08	14.94	7.22	5.02	3.05	3.46	15.23	MG16	82.7235	0.83	29.33	9.51	7.26	3.79	8.73	13.66	27.72	HG16	63.4375	0.63	21.72	6.63	6.92	4.99	8.24	11.85	39.65
CK17	112.783	1.13	43.6	11.62	7.25	2.47	5.36	6.08	23.62	LG17	137.294	1.37	52.97	16.38	5.25	4.62	4.13	3.88	12.77	MG17	88.7553	0.89	31.46	10.11	8.06	5.81	7.35	11.18	26.03	HG17	68.003	0.68	23.31	6.61	8.26	6.32	8.42	12.42	34.66
CK18	107.814	1.07	42.03	10.05	6.33	4.76	7.79	7.41	21.63	LG18	131.619	1.32	51.36	15.03	4.58	4.36	4.32	4.72	15.63	MG18	84.2127	0.84	29.62	9.55	8.04	5.52	7.08	12.38	27.81	HG18	63.741	0.64	21.67	6.26	8.16	5.12	8.55	11.21	39.03
CK19	113.767	1.14	44.37	11.43	6.73	3.02	5.36	4.93	24.16	LG19	135.244	1.35	52.07	15.31	6.73	5.74	3.66	2.42	14.07	MG19	87.153	0.87	31.15	10.06	6.88	5.1	8.33	12.13	26.35	HG19	65.5617	0.66	22.5	6.86	6.68	5.67	9.5	12.65	36.14
CK20	105.901	1.06	40.72	10.37	7.05	4.13	6.05	9.48	22.2	LG20	131.552	1.31	50.73	15.07	6.11	4.41	4.36	4.48	14.84	MG20	84.3402	0.84	30.15	9.12	7.66	5.16	7.86	12.58	27.47	HG20	63.384	0.63	21.85	6.55	6.18	5.6	8.72	13.57	37.53
CK21	112.941	1.13	43.86	11.83	6.14	2.74	5.04	7.92	22.47	LG21	135.543	1.36	52.35	15.77	5.46	5.55	3.85	2.96	14.06	MG21	88.723	0.89	31.86	9.89	7.51	5.33	7.55	11.82	26.04	HG21	66.2938	0.66	23.05	6.77	6.28	6.32	8.25	12.92	36.41
CK22	103.583	1.04	39.63	10.76	5.68	3.78	9.36	8.53	22.26	LG22	131.483	1.31	51.09	14.97	4.98	5.02	4.11	4.87	14.96	MG22	84.8092	0.85	29.94	9.57	7.55	6.37	7.58	11.41	27.58	HG22	60.8817	0.61	19.77	6.58	7.92	6.82	8.24	12.84	37.83
CK23	111.741	1.12	43.18	11.76	6.33	2.72	6.18	7.38	22.45	LG23	136.792	1.37	53	15.63	6.03	4.82	4.06	2.34	14.12	MG23	89.1095	0.89	31.97	10.11	7.33	5.26	7.45	12.03	25.85	HG23	66.9705	0.66	23.13	7.02	7.32	4.09	8.64	14.36	35.44
CK24	103.757	1.04	40.45	9.62	5.37	4.89	9.68	9.73	20.26	LG24	130.38	1.3	49.99	15.26	6.21	4.16	4.45	4.61	15.32	MG24	84.7238	0.85	29.79	9.49	8.35	5.41	8.31	10.8	27.85	HG24	64.8023	0.65	22.17	6.58	7.78	4.3	8.88	13.26	37.03
CK25	113.324	1.13	44.31	11.06	6.63	3.63	5.93	5.41	23.03	LG25	137.311	1.37	53.27	16.06	5.38	4.11	4.33	2.74	14.11	MG25	87.9155	0.88	32.07	9.76	6.31	4.63	7.37	13.61	26.25	HG25	65.2248	0.65	22.45	6.73	6.74	6.25	6.68	14.13	37.02
CK26	104.017	1.04	39.96	10.81	5.47	3.71	7.01	12.06	20.98	LG26	131.565	1.32	51.13	14.55	6.31	4.32	3.94	3.02	16.73	MG26	83.634	0.84	29.83	9.27	7.33	4.88	7.73	13.6	27.36	HG26	61.2223	0.61	20.46	6.6	7.38	4.5	8.87	13.64	37.55
CK27	110.473	1.1	43.06	11.05	5.94	3.81	5.48	8.02	22.64	LG27	135.262	1.35	52.57	15.38	5.68	4.44	3.75	4.43	13.75	MG27	87.4982	0.87	31.72	9.68	6.72	4.92	7.31	13.77	25.88	HG27	67.9735	0.67	23.46	6.82	7.74	5.15	9.03	13.33	34.47
CK28	106.768	1.07	42.19	9.58	5.63	4.73	5.5	10.11	22.26	LG28	129.81	1.29	50.39	14.72	5.44	4.05	4.21	5.83	15.36	MG28	84.5503	0.84	30.07	9.74	7.33	4.06	8.01	13.21	27.58	HG28	64.4483	0.64	22.05	6.57	6.68	6.49	8.9	12.88	36.43
CK29	113.446	1.13	44.82	11.08	5.27	3.7	5.19	8.22	21.72	LG29	134.282	1.34	51.73	16.11	5.31	3.85	4.08	4.85	14.07	MG29	89.2665	0.89	31.86	10.74	6.96	4.45	7.41	11.66	26.92	HG29	63.27	0.63	21.26	6.6	7.15	6.36	9.23	12.84	36.56
CK30	106.714	1.07	42.09	9.75	5.22	4.62	7.91	8.61	21.8	LG30	126.773	1.27	50.81	11.6	5.77	5.12	4.88	7.12	14.7	MG30	84.5118	0.84	30.22	9.31	7.26	5.18	8.2	12.46	27.37	HG30	64.478	0.64	21.78	6.61	7.72	5.98	8.29	12.72	36.9

## Sheet: data of SOC
Grazing	SOC/g•kg-1	Grazing	SOC/g•kg-1	LOG(SOC)	Grazing	SOC/g•kg-1	Grazing	SOC/g•kg-1
CK1	60.08	LG1	63.06	1.79975	MG1	39.26	HG1	27.05
CK2	59.37	LG2	60.41	1.78111	MG2	34.71	HG2	26.85
CK3	60.63	LG3	63.83	1.80502	MG3	39.07	HG3	26.66
CK4	57.12	LG4	60.21	1.77967	MG4	35.87	HG4	26.12
CK5	61.21	LG5	64.16	1.80726	MG5	38.27	HG5	26.62
CK6	57.1	LG6	59.13	1.77181	MG6	36.79	HG6	25.59
CK7	62.47	LG7	63.18	1.80058	MG7	38.45	HG7	26.67
CK8	61.2	LG8	61.97	1.79218	MG8	38.32	HG8	26.34
CK9	61.08	LG9	64.14	1.80983	MG9	38.32	HG9	26.23
CK10	60.2	LG10	60.38	1.78089	MG10	36.42	HG10	26.72
CK11	60.67	LG11	63.14	1.8003	MG11	38.15	HG11	28.02
CK12	59.93	LG12	59.83	1.77692	MG12	34.88	HG12	26.61
CK13	60.63	LG13	63.89	1.81218	MG13	39.41	HG13	27.71
CK14	60.52	LG14	62.42	1.79532	MG14	35.75	HG14	27.51
CK15	60.59	LG15	63.11	1.8001	MG15	37.21	HG15	27.67
CK16	59.72	LG16	62.32	1.79463	MG16	34.53	HG16	26.12
CK17	61.85	LG17	63.25	1.80106	MG17	39.78	HG17	26.99
CK18	59.22	LG18	61.35	1.80175	MG18	36.1	HG18	26.43
CK19	61.58	LG19	62.78	1.79782	MG19	38.02	HG19	27.62
CK20	58.05	LG20	60.34	1.78061	MG20	35.11	HG20	25.51
CK21	62.87	LG21	63.39	1.80202	MG21	37.21	HG21	26.56
CK22	57.47	LG22	60.92	1.78476	MG22	37.17	HG22	25.93
CK23	62.88	LG23	65.62	1.81704	MG23	38.45	HG23	26.31
CK24	57.86	LG24	64.31	1.80828	MG24	36.18	HG24	26.72
CK25	60.38	LG25	65.41	1.82223	MG25	38.14	HG25	27.02
CK26	57.12	LG26	60.83	1.78197	MG26	35.11	HG26	23.22
CK27	61.74	LG27	64.36	1.80862	MG27	37.95	HG27	26.15
CK28	59.17	LG28	61.36	1.78789	MG28	35.25	HG28	26.65
CK29	63.16	LG29	63.37	1.80188	MG29	38.88	HG29	26.04
CK30	58.53	LG30	58.31	1.76574	MG30	36.11	HG30	26.33

## Sheet: data of Soil moisture
Grazing	soil moisture%	Grazing	soil moisture%	Grazing	soil moisture%	Grazing	soil moisture%
CK1	42.24	LG1	34.33	MG1	8.67	HG1	5.36
CK2	37.66	LG2	33.8	MG2	8.45	HG2	5.44
CK3	36.67	LG3	36.86	MG3	9.25	HG3	5.26
CK4	41.57	LG4	35.67	MG4	8.55	HG4	5.13
CK5	41.36	LG5	35.57	MG5	8.22	HG5	5.44
CK6	40.23	LG6	35.36	MG6	9.16	HG6	4.96
CK7	39.64	LG7	34.93	MG7	8.97	HG7	5.26
CK8	38.37	LG8	34.91	MG8	8.92	HG8	5.26
CK9	40.75	LG9	33.63	MG9	8.76	HG9	5.09
CK10	37.77	LG10	35.52	MG10	8.77	HG10	5.03
CK11	38.84	LG11	34.36	MG11	8.83	HG11	5.27
CK12	42.11	LG12	36.78	MG12	9.68	HG12	5.32
CK13	40.28	LG13	35.36	MG13	7.83	HG13	5.34
CK14	38.65	LG14	34.66	MG14	7.87	HG14	5.32
CK15	39.63	LG15	33.89	MG15	8.99	HG15	5.38
CK16	39.56	LG16	35.47	MG16	8.74	HG16	4.93
CK17	41	LG17	33.69	MG17	8.58	HG17	5.31
CK18	40.37	LG18	33.63	MG18	8.28	HG18	5.21
CK19	39.81	LG19	35.21	MG19	8.74	HG19	5.17
CK20	41.75	LG20	35.05	MG20	8.92	HG20	5.06
CK21	42.37	LG21	34.74	MG21	9.05	HG21	5.35
CK22	41.55	LG22	35.22	MG22	7.88	HG22	5.2
CK23	37.86	LG23	36.62	MG23	7.82	HG23	5.32
CK24	39.47	LG24	33.82	MG24	8.39	HG24	5.27
CK25	43.36	LG25	33.86	MG25	9.32	HG25	5.65
CK26	44.37	LG26	36.86	MG26	8.37	HG26	5.33
CK27	37.63	LG27	36.12	MG27	7.87	HG27	5.36
CK28	39.97	LG28	35.35	MG28	8.72	HG28	5.28
CK29	43.84	LG29	36.46	MG29	8.48	HG29	5.36
CK30	42.22	LG30	36.31	MG30	8.82	HG30	5.32

## Sheet: data of SOM
Grazing	Soil Organic Matter/g•kg-1	Grazing	Soil Organic Matter/g•kg-1	Grazing	Soil Organic Matter/g•kg-1	Grazing	Soil Organic Matter	/g•kg-1
CK1	96.62	LG1	114.67	MG1	70.51	HG1	47.26
CK2	92.54	LG2	113.32	MG2	68.33	HG2	54.53
CK3	94.48	LG3	116.53	MG3	72.25	HG3	54.47
CK4	94.37	LG4	111.36	MG4	65.33	HG4	51.55
CK5	95.41	LG5	115.21	MG5	65.17	HG5	48.46
CK6	93.68	LG6	112.63	MG6	71.36	HG6	46.72
CK7	95.36	LG7	115.46	MG7	73.36	HG7	59.21
CK8	93.63	LG8	112.48	MG8	68.35	HG8	46.33
CK9	96.31	LG9	115.88	MG9	68.37	HG9	45.17
CK10	92.58	LG10	112.06	MG10	72.26	HG10	47.46
CK11	95.72	LG11	115.03	MG11	65.33	HG11	56.17
CK12	92.35	LG12	114.32	MG12	71.47	HG12	53.27
CK13	95.91	LG13	116.35	MG13	68.47	HG13	54.23
CK14	93.33	LG14	115.77	MG14	69.13	HG14	47.27
CK15	96.11	LG15	118.31	MG15	69.73	HG15	56.33
CK16	93.14	LG16	111.62	MG16	68.34	HG16	47.37
CK17	95.86	LG17	118.46	MG17	66.48	HG17	48.62
CK18	95.36	LG18	113.45	MG18	71.36	HG18	52.32
CK19	93.55	LG19	114.66	MG19	73.46	HG19	52.09
CK20	94.05	LG20	112.53	MG20	69.13	HG20	49.62
CK21	96.21	LG21	115.28	MG21	69.02	HG21	52.44
CK22	92.48	LG22	113.82	MG22	69.44	HG22	47.35
CK23	93.36	LG23	116.06	MG23	72.36	HG23	48.05
CK24	95.78	LG24	111.51	MG24	66.34	HG24	49.93
CK25	93.16	LG25	113.24	MG25	67.36	HG25	50.33
CK26	94.41	LG26	112.85	MG26	70.55	HG26	52.65
CK27	93.25	LG27	115.33	MG27	72.68	HG27	47.85
CK28	94.66	LG28	115.23	MG28	67.63	HG28	48.61
CK29	95.37	LG29	112.67	MG29	65.67	HG29	53.46
CK30	94.63	LG30	112.13	MG30	67.37	HG30	55.19

## Sheet: data of soil bulk
Grazing	Soil bulk/g•cm-3	Grazing	Soil bulk/g•cm-3	Grazing	Soil bulk/g•cm-3	Grazing	Soil bulk/g•cm-3
CK1	0.37	LG1	0.47	MG1	0.88	HG1	0.55
CK2	0.41	LG2	0.52	MG2	0.85	HG2	0.57
CK3	0.36	LG3	0.45	MG3	0.86	HG3	0.62
CK4	0.35	LG4	0.53	MG4	0.89	HG4	0.68
CK5	0.35	LG5	0.51	MG5	0.88	HG5	0.56
CK6	0.41	LG6	0.54	MG6	0.95	HG6	0.62
CK7	0.36	LG7	0.48	MG7	0.98	HG7	0.63
CK8	0.41	LG8	0.53	MG8	0.84	HG8	0.61
CK9	0.43	LG9	0.52	MG9	0.98	HG9	0.67
CK10	0.38	LG10	0.45	MG10	0.68	HG10	0.55
CK11	0.39	LG11	0.47	MG11	0.83	HG11	0.65
CK12	0.35	LG12	0.46	MG12	0.96	HG12	0.63
CK13	0.42	LG13	0.49	MG13	0.94	HG13	0.7
CK14	0.39	LG14	0.56	MG14	1.03	HG14	0.68
CK15	0.39	LG15	0.58	MG15	1.05	HG15	0.65
CK16	0.43	LG16	0.45	MG16	0.86	HG16	0.62
CK17	0.32	LG17	0.47	MG17	0.75	HG17	0.59
CK18	0.4	LG18	0.47	MG18	0.83	HG18	0.66
CK19	0.37	LG19	0.52	MG19	0.85	HG19	0.64
CK20	0.36	LG20	0.55	MG20	1.12	HG20	0.63
CK21	0.42	LG21	0.57	MG21	1.04	HG21	0.65
CK22	0.44	LG22	0.63	MG22	0.85	HG22	0.64
CK23	0.34	LG23	0.65	MG23	0.98	HG23	0.71
CK24	0.34	LG24	0.53	MG24	0.93	HG24	0.57
CK25	0.35	LG25	0.56	MG25	0.97	HG25	0.58
CK26	0.42	LG26	0.52	MG26	0.82	HG26	0.61
CK27	0.5	LG27	0.44	MG27	0.77	HG27	0.63
CK28	0.34	LG28	0.51	MG28	0.96	HG28	0.62
CK29	0.34	LG29	0.52	MG29	1.12	HG29	0.6
CK30	0.37	LG30	0.49	MG30	1.03	HG30	0.66

## Sheet: data of pH
Grazing	pH	Grazing	pH	Grazing	pH	Grazing	pH
CK1	6.14	LG1	6.36	MG1	7.34	HG1	0.55
CK2	6.41	LG2	6.25	MG2	7.25	HG2	0.57
CK3	6.33	LG3	6.24	MG3	7.03	HG3	0.62
CK4	6.26	LG4	6.33	MG4	7.05	HG4	0.68
CK5	6.36	LG5	6.26	MG5	7.11	HG5	0.56
CK6	6.43	LG6	6.34	MG6	7.54	HG6	0.62
CK7	6.15	LG7	6.43	MG7	7.35	HG7	0.63
CK8	5.85	LG8	6.63	MG8	7.03	HG8	0.61
CK9	6.52	LG9	6.35	MG9	6.87	HG9	0.67
CK10	6.43	LG10	6.24	MG10	6.73	HG10	0.55
CK11	6.51	LG11	6.35	MG11	7.43	HG11	0.65
CK12	5.94	LG12	6.54	MG12	7.38	HG12	0.63
CK13	6.25	LG13	6.54	MG13	7.25	HG13	0.7
CK14	5.84	LG14	6.68	MG14	7.03	HG14	0.68
CK15	5.76	LG15	6.52	MG15	7.15	HG15	0.65
CK16	5.92	LG16	6.59	MG16	7.13	HG16	0.62
CK17	6.03	LG17	6.62	MG17	7.32	HG17	0.59
CK18	6.33	LG18	6.35	MG18	7.85	HG18	0.66
CK19	6.25	LG19	6.44	MG19	7.57	HG19	0.64
CK20	6.48	LG20	6.47	MG20	7.37	HG20	0.63
CK21	6.46	LG21	6.54	MG21	7.26	HG21	0.65
CK22	6.5	LG22	6.53	MG22	7.22	HG22	0.64
CK23	6.36	LG23	6.57	MG23	7.32	HG23	0.71
CK24	6.42	LG24	6.23	MG24	7.14	HG24	0.57
CK25	6.25	LG25	6.67	MG25	7.06	HG25	0.58
CK26	5.88	LG26	6.63	MG26	7.03	HG26	0.61
CK27	6.02	LG27	6.55	MG27	7.13	HG27	0.63
CK28	6.06	LG28	6.64	MG28	7.19	HG28	0.62
CK29	6.84	LG29	6.16	MG29	7.15	HG29	0.6
CK30	6.72	LG30	6.39	MG30	7.11	HG30	0.66

## Sheet: data of SMC
Grazing	Soil mechanical composition%			Grazing	Soil mechanical composition%			Grazing	Soil mechanical composition%			Grazing	Soil mechanical composition%
	Sand particle	Silt particle	Clay particle		Sand particle	Silt particle	Clay particle		Sand particle	Silt particle	Clay particle		Sand particle	Silt particle	Clay particle
	2～0.05 mm	0.05～0.002 mm	< 0.002 mm		2～0.05 mm	0.05～0.002 mm	< 0.002 mm		2～0.05 mm	0.05～0.002 mm	< 0.002 mm		2～0.05 mm	0.05～0.002 mm	< 0.002 mm
CK1	58.32	24.55	17.13	LG1	57.73	21.82	20.45	MG1	65.34	19.21	15.45	HG1	70.12	16.53	13.35
CK2	56.92	25.17	17.91	LG2	58.36	21.61	20.03	MG2	65.73	18.47	15.8	HG2	69.34	17.11	13.55
CK3	61.51	20.38	18.11	LG3	56.71	23.63	19.66	MG3	66.36	17.93	15.71	HG3	69.67	17.01	13.32
CK4	56.03	22.32	21.65	LG4	58.02	22.07	19.91	MG4	64.36	19.37	16.27	HG4	68.63	17.33	14.04
CK5	58.13	23.66	18.21	LG5	55.43	23.58	20.99	MG5	63.57	20.12	16.31	HG5	68.64	17.61	13.75
CK6	59.73	22.46	17.81	LG6	58.63	21.31	20.06	MG6	65.36	18.58	16.06	HG6	67.48	18.55	13.97
CK7	61.08	20.83	18.09	LG7	54.86	24.71	20.43	MG7	67.46	18.35	14.19	HG7	70.24	15.65	14.11
CK8	59.22	24.62	16.16	LG8	54.36	24.88	20.76	MG8	66.63	17.32	16.05	HG8	69.34	17.36	13.3
CK9	62.18	20.66	17.16	LG9	57.58	22.31	20.11	MG9	65.96	18.84	15.2	HG9	68.33	18.12	13.55
CK10	59.62	18.86	21.52	LG10	58.46	21.18	20.36	MG10	66.45	18.05	15.5	HG10	69.53	16.88	13.59
CK11	58.86	22.77	18.37	LG11	57.2	22.65	20.15	MG11	64.25	19.79	15.96	HG11	68.83	17.84	13.33
CK12	57.13	24.81	18.06	LG12	58.06	21.83	20.11	MG12	64.66	19.84	15.5	HG12	70.64	16.47	12.89
CK13	59.1	23.35	17.55	LG13	57.13	20.96	21.91	MG13	63.27	21.75	14.98	HG13	71.04	15.57	13.39
CK14	59.17	22.32	18.51	LG14	59.17	21.15	19.68	MG14	65.77	19.04	15.19	HG14	69.64	17.15	13.21
CK15	58.53	24.43	17.04	LG15	58.63	21.13	20.24	MG15	66.64	17.57	15.79	HG15	68.37	17.97	13.66
CK16	60.33	21.61	18.06	LG16	59.75	20.26	19.99	MG16	64.66	19.75	15.59	HG16	70.55	16.92	12.53
CK17	57.61	24.06	18.33	LG17	55.23	24.14	20.63	MG17	67.63	17.34	15.03	HG17	69.83	17.03	13.14
CK18	58.44	23.71	17.85	LG18	59	23.11	17.89	MG18	65.83	18.35	15.82	HG18	67.22	19.13	13.65
CK19	62.58	21.36	16.06	LG19	55.03	23.16	21.81	MG19	65.44	19.65	14.91	HG19	69.95	16.86	13.19
CK20	58.14	23.85	18.01	LG20	57.64	25.77	16.59	MG20	66.25	18.46	15.29	HG20	70.44	16.25	13.31
CK21	60.53	23.01	16.46	LG21	54.63	23.39	21.98	MG21	65.35	19.17	15.48	HG21	70.64	17.38	11.98
CK22	60.23	21.87	17.9	LG22	57.64	22.53	19.83	MG22	66.47	18.74	14.79	HG22	69.44	16.25	14.31
CK23	57.84	23.36	18.8	LG23	55.69	23.43	20.88	MG23	65.31	19.67	15.02	HG23	69.46	16.88	13.66
CK24	59	25.47	15.53	LG24	57.36	23.55	19.09	MG24	66.27	18.74	14.99	HG24	67.31	17.76	14.93
CK25	58.63	23.81	17.56	LG25	56.73	25.36	17.91	MG25	65.53	17.47	17	HG25	68.64	17.56	13.8
CK26	57.79	25.58	16.63	LG26	58.31	19.85	21.84	MG26	66.13	17.21	16.66	HG26	67.54	18.74	13.72
CK27	57.83	24.26	17.91	LG27	57.12	23.63	19.25	MG27	65.94	18.66	15.4	HG27	69.12	17.32	13.56
CK28	59.33	24.57	16.1	LG28	57.38	24.4	18.22	MG28	66.74	17.47	15.79	HG28	68.37	18.11	13.52
CK29	58.63	24.36	17.01	LG29	55.68	21.78	22.54	MG29	66.23	18.03	15.74	HG29	68.84	17.56	13.6
CK30	57.52	24.61	17.87	LG30	54.14	23	22.86	MG30	64.89	19.22	15.89	HG30	67.48	16.65	15.87

## Sheet: data of aggregate-associated 
Grazing intensity	aggregate-associated soc(g•kg-1)							Grazing intensity	aggregate-associated soc(g•kg-1)							Grazing intensity	aggregate-associated soc(g•kg-1)							Grazing intensity	aggregate-associated soc(g•kg-1)
	>2 mm	2–1mm	1–0.5mm	0.5-0.2mm	0.2-0.1mm	0.1-0.05mm	<0.05mm		>2 mm	2–1mm	1–0.5mm	0.5-0.2mm	0.2-0.1mm	0.1-0.05mm	<0.05mm		>2 mm	2–1mm	1–0.5mm	0.5-0.2mm	0.2-0.1mm	0.1-0.05mm	<0.05mm		>2 mm	2–1mm	1–0.5mm	0.5-0.2mm	0.2-0.1mm	0.1-0.05mm	<0.05mm
CK1	70	41.35	10.96	20.24	19.16	38.17	61.34	LG1	75.15	53.22	12.85	14.28	16.95	32.34	67.06	MG1	39.36	21.52	13.52	13.21	15.3	28.78	38.36	HG1	32.57	27.42	13.55	6.85	11.35	15.88	31.45
CK2	69.36	39.85	12.96	20.37	22.55	41.17	58.32	LG2	77.44	52.07	12.67	14.36	17.02	31.85	68.13	MG2	41.76	22.69	13.15	13.52	13.13	26.83	37.26	HG2	31.75	27.24	11.64	7.14	11.45	16.54	32.22
CK3	72.67	43.02	13.36	18.22	19.25	35.27	62.42	LG3	72.68	54.31	15.44	15.84	17.22	30.46	67.66	MG3	40.33	22.36	13.31	12.34	14.44	25.73	37.23	HG3	32.44	27.13	11.33	7.04	10.34	15.85	32.64
CK4	65.27	37.31	11.11	17.24	20.73	42.66	60.35	LG4	78.78	48.13	11.43	15.46	16.96	31.11	67.26	MG4	41.67	21.37	13.36	13.15	15.21	25.47	36	HG4	32.03	27.44	11.84	6.93	11.64	15.75	32.65
CK5	71.88	41.73	9.34	18.64	18.35	32.22	61.74	LG5	80.73	52.08	14.13	16.62	17.28	31.24	67.72	MG5	40.33	22.04	13.3	14.03	17.67	26.03	37.16	HG5	33.64	26.97	11.43	6.58	11.37	16.22	30.31
CK6	63.15	39.86	10.58	17.36	17.34	32.47	62.63	LG6	73.85	48.36	12.91	15.37	17.33	31.76	67.33	MG6	41.27	21.85	12.55	12.89	16.33	26.24	36.22	HG6	33.26	27.53	13.64	6.62	10.54	16.43	30.35
CK7	72.05	41.68	13.55	20.12	21.26	32.65	62.25	LG7	78.36	53.22	14.13	15.33	17.42	31.63	67.26	MG7	39.36	22.32	13.37	13.15	15.36	26.03	38.37	HG7	34.43	25.88	12.32	6.68	11.75	17.34	28.44
CK8	72.21	42.17	12.67	15.61	17.47	35.38	61.25	LG8	79.37	53.75	15.13	15.63	17.06	32.37	69.21	MG8	40.33	20.63	13.98	13.66	17.53	25.56	35.27	HG8	34.36	25.83	12.04	6.84	9.54	16.11	29.64
CK9	72.18	41.59	8.37	20.12	24.39	38.46	62.37	LG9	72.35	52.26	13.02	16.47	17.24	32.42	67.88	MG9	40.46	19.85	14.43	13.15	16.17	25.66	35.73	HG9	32.67	26.33	13.57	6.92	10.67	16.54	32.45
CK10	70.22	40.53	13	17.66	18.36	42.82	61.33	LG10	73.04	53.18	13.14	15.83	17.11	31.35	68.34	MG10	39.64	19.64	13.54	13.14	15.26	26.93	38.22	HG10	32.55	26.64	11.54	6.37	11.64	16.37	30.44
CK11	71.36	42.06	12.65	21.15	23.16	42.33	61.25	LG11	77.28	53.67	13.05	15.76	17.21	31.54	68.15	MG11	42.37	22.36	12.36	12.94	14.85	26.47	36.84	HG11	32.15	25.43	11.36	6.84	11.44	16.88	31.45
CK12	71.57	40.37	12.26	22.24	19.26	36.26	60.12	LG12	74.42	52.64	13.22	15.37	16.36	32.06	67.77	MG12	40.55	21.06	12.21	12.93	14.92	27.73	36.15	HG12	34.26	27.32	12.64	7.12	12.64	17.12	30.43
CK13	71.11	41.52	12.44	20.26	23.43	40.15	60.15	LG13	73.76	53.22	13.37	16.25	16.83	31.84	68.33	MG13	41.36	21.05	14.26	12.85	16.42	27.36	36.27	HG13	34.13	26.47	12.32	7.03	11.43	17.43	31.55
CK14	68.47	39.24	12.78	19.14	22.52	37.26	61.83	LG14	75.3	53.06	12.76	15.63	17.04	32.63	68.25	MG14	40.27	21.43	13.33	12.77	15.04	27.22	36.27	HG14	34.36	26.52	12.64	6.83	10.67	17.43	32.54
CK15	72.57	41.82	11.65	18.37	24.38	36.89	60.74	LG15	75.27	53.24	13.64	15.26	17.12	33.14	66.27	MG15	40.16	22.62	13.53	13.24	16.47	26.94	35.74	HG15	33.25	26.74	12.44	6.64	11.06	16.43	29.53
CK16	72.87	41.26	10.34	21.64	16.95	40.45	59.79	LG16	73.42	53.16	12.95	14.33	16.47	31.57	67.57	MG16	41.55	22.36	13.26	13.25	13.97	27.84	35.83	HG16	33.24	27.24	13.44	6.37	12.43	16.34	30.33
CK17	71.69	42.16	13.74	20.37	20.73	36.17	62.34	LG17	80.36	49.68	13.36	14.25	17.15	33.53	68.32	MG17	40.33	20.46	13.33	13.66	14.32	26.51	35.67	HG17	33.23	27.43	12.34	6.63	11.54	16.43	30.35
CK18	69.19	40.53	9.96	20.17	17.93	36.84	61.52	LG18	71.46	49.57	13.25	15.36	17.15	33.26	67.66	MG18	40.73	22.32	13.15	13.13	14.83	26.65	38.36	HG18	33.67	26.88	12.44	6.77	11.65	16.33	29.22
CK19	72.55	44.85	13.67	18.37	22.34	38.38	62.17	LG19	71.42	53.23	14.38	15.44	17.03	31.45	67.48	MG19	40.15	22.15	13.25	12.97	15.37	26.12	37.96	HG19	32.36	27.36	13.55	7.21	11.36	16.21	31.34
CK20	66.38	40.63	9.77	18.37	19.56	37.03	62.39	LG20	72.12	48.36	12.74	14.36	16.88	32.58	66.38	MG20	40.66	21.36	14.31	13.31	16.22	27.22	38.25	HG20	31.64	25.56	13.36	6.94	11.26	15.64	31.64
CK21	72.86	43.24	10.57	17.22	23.56	41.36	62.41	LG21	77.37	54.06	13.46	13.86	17.14	32.67	68.24	MG21	41.32	21.64	13.66	13.44	16.72	26.15	38.22	HG21	33.66	25.87	12.25	6.74	11.73	16.84	31.15
CK22	67.85	36.33	10.56	20.36	19.46	40.54	60.11	LG22	78.32	49.89	11.44	16.83	17.13	32.44	67.93	MG22	41.36	20.46	13.14	13.14	15.73	27.64	38.37	HG22	34.04	25.58	13.15	6.83	11.46	16.88	30.37
CK23	73.56	42.11	11.68	20.14	19.55	37.37	61.35	LG23	77.65	53.83	13.85	16.57	18.45	33.73	68.33	MG23	40.36	21.21	12.63	14.53	15.36	26.61	36.47	HG23	32.42	26.32	15.64	7.01	11.36	15.6	32.67
CK24	65.86	36.84	13.35	19.13	23.64	35.74	60.78	LG24	76.84	49.66	11.58	15.47	16.73	31.64	66.27	MG24	39.75	21.66	12.48	12.89	16.22	26.57	36.75	HG24	33.57	26.44	11.36	6.99	11.74	16.25	29.56
CK25	72.01	42.66	14.07	21.16	21.46	39.55	61.37	LG25	75.84	52.36	13.85	14.44	16.43	31.66	67.37	MG25	39.58	22.64	12.42	12.97	16.15	26.84	38.66	HG25	32.83	26.62	12.28	7.14	10.87	16.75	30.96
CK26	65.56	37.65	10.65	18.47	22.58	41.56	60.55	LG26	74.68	48.47	11.03	15.63	17.58	32.48	67.97	MG26	42.44	22.35	13.56	13.03	16.74	26.35	35.89	HG26	34.15	26.46	11.45	7.21	10.32	16.12	28.68
CK27	71.63	42.04	13.63	18.64	20.93	37.47	62.24	LG27	75.46	55.64	13.42	15.53	17.88	33.76	67.92	MG27	39.43	21.97	13.31	13.15	16.13	27.32	35.84	HG27	33.66	26.63	13.64	7.03	12.45	16.44	32.54
CK28	68.38	38.86	12.05	21.16	21.48	39.22	61	LG28	77.44	52.38	13.07	14.36	17.37	33.62	68.36	MG28	39.85	21.94	13.44	13.05	16.44	27.32	35.33	HG28	33.25	26.33	12.56	7.22	11.64	16.32	29.54
CK29	72.58	42.19	13.35	17.36	18.38	38.27	62.93	LG29	74.66	54.79	14.16	16.44	17.21	34.26	67.03	MG29	39.77	22.07	12.89	13.22	16.37	26.66	37.21	HG29	33.41	26.52	12.37	7.03	12.36	16.98	30.33
CK30	70.15	39.52	13.63	21.66	21.83	41.08	61.04	LG30	73.74	52.55	11.27	16.24	16.98	31.37	67.22	MG30	42.14	21.63	12.96	13.32	15.94	26.37	36.42	HG30	33.75	26.27	11.85	6.56	11.76	16.64	32.94
